# Supplementary material for: Efficacy of Lenvatinib as Second-Line Therapy After Atezolizumab Plus Bevacizumab for Hepatocellular Carcinoma
Source: Curr Oncol. 2026 Mar 11;33(3):159. doi: 10.3390/curroncol33030159 (PMC13025887; doi:10.3390/curroncol33030159)
Supplement: Supplementary file 1 [file curroncol-33-00159-s001.zip]

Archive with 1 entries (1 files):
- curroncol-4165550-supplementary.pdf
